# Supplementary material for: George Huntington: a legacy of inquiry, empathy and hope
Source: Brain. 2016 Jul 14;139(8):2326–33. doi: 10.1093/brain/aww165 (PMC4958906; doi:10.1093/brain/aww165)
Supplement: Supplementary Data [file aww165_supp.zip]

Archive with 2 entries (1 files):
- aww165_Supplementary_Data/
- aww165_Supplementary_Data/brain-2016-00562-File010.pdf
